# Supplementary material for: In-Needle Pre-Column Derivatization for Amino Acid Quantification (iPDAQ) Using HPLC
Source: Metabolites. 2022 Aug 28;12(9):807. doi: 10.3390/metabo12090807 (PMC9504251; doi:10.3390/metabo12090807)
Supplement: Supplementary file 1 [file metabolites-12-00807-s001.zip]

Archive with 1 entries (1 files):
- metabolites-1886708-supplementary.pdf
